# Supplementary material for: Pattern of lymph node spread in gastric cancer: Western multicenter retrospective study
Source: BJS Open. 2026 Jul 3;10(4):zrag076. doi: 10.1093/bjsopen/zrag076 (PMC13330934; doi:10.1093/bjsopen/zrag076)
Supplement: zrag076_Supplementary_Data [file zrag076_supplementary_data.zip]

Archive with 13 entries (13 files):
- Supplementary_ Figure_1.jpg
- Supplementary_Figure_10.tif
- Supplementary_Figure_11.jpg
- Supplementary_Figure_12.tif
- Supplementary_Figure_2.jpg
- Supplementary_Figure_3.tif
- Supplementary_Figure_4.tif
- Supplementary_Figure_5.tif
- Supplementary_Figure_6.tif
- Supplementary_Figure_7.tif
- Supplementary_Figure_8.tif
- Supplementary_Figure_9.tif
- Supplementary_material_MS.docx
